# Supplementary material for: Apparent diffusion coefficient for genetic characterization of untreated adult gliomas: A meta-analysis stratified by methods
Source: Neurooncol Adv. 2025 May 22;7(1):vdaf103. doi: 10.1093/noajnl/vdaf103 (PMC12536491; doi:10.1093/noajnl/vdaf103)
Supplement: vdaf103_suppl_Supplementary_Data [file vdaf103_suppl_supplementary_data.xlsx]

## Sheet: QUADAS Tidy
	Domain 1: Patient Selection					Domain 2: Index Test(s)				Domain 3: Reference Standard					Domain 4: Flow and Timing
	A: Risk of bias				B: Applicability	A: Risk of bias			B: Applicability	A: Risk of bias				B: Applicability	A: Risk of bias
First Author Name	Did the study avoid inappropriate exclusions? (yes/no/unclear) If no, high risk bias.	Prospective/retrospective (pros/retro/unclear).	Was a consecutive or random sample of patients enrolled? (yes/no/unclear)	Could the selection of patients have introduced bias? (high/low/unclear)	Is there concern that the included patients do not match the review question? (high/low/unclear)	Were the index test results interpreted without knowledge of the results of the reference standard? (yes/no/unclear) If no, high risk bias.	Two observers (independent or consensus)/only one observer (ROI) (two/one/unclear) if only one observer, high risk.	Could the conduct or interpretation of the index test have introduced bias? (high/low/unclear)	Is there concern that the index test, its conduct, or interpretation differ from the review question? (high/low/unclear)	Diagnostic reference standard (light microscopy and immunohistochemistry method)	Is the reference standard likely to correctly classify the target condition? (yes/no/unclear)	Were the reference standard results interpreted without knowledge of the results of the index test? (yes/no/unclear) If no, high risk bias.	Could the reference standard, its conduct, or its interpretation have introduced bias? (high/low/unclear)	Is there concern that the target condition as defined by the reference standard does not match the review question? (high/low/unclear)	the time interval and any interventions between index test(s) and reference standard?	Was there an appropriate interval between index test(s) and reference standard? (yes/no/unclear) If no, high risk bias.	Did all patients receive the same reference standard? (yes/no/unclear) If no, high risk bias.	Were all patients included in the analysis? (yes/no/unclear) If no, high risk bias.	Could the patient flow have introduced bias? (high/low/unclear)
Aliotta E et al. 2019	Yes	Retrospective	Unclear	Unclear	Low	Yes	Automated	Low	Low	IDH: IHC +/- pyrosequencing if IHC negative. 1p19q: FISH or chromosomal microarray analysis.	Yes	High	Low	Low	Unclear	Unclear	No (for 1p19q, some received FISH, others chromosomal analysis).	Yes	High
Aliotta E et al. 2020	Yes	Retrospective	Unclear	Unclear	Low	Yes	Automated	Low	Low	IDH: IHC +/- pyrosequencing if IHC negative. 1p19q: FISH or chromosomal microarray analysis.	Yes	High	Low	Low	Unclear	Unclear	No (for 1p19q, some received FISH, others chromosomal analysis).	Yes	High
Su CQ et al. 2019	Yes	Retrospective	Unclear	Unclear	Low	Yes	2 consensus	Low	Low	IDH: DNA sequencing	Yes	Yes	Low	Low	Unclear	Unclear	Yes	Yes	Unclear
Cheng Y et al. 2021	Yes	Retrospective	Unclear	Unclear	Low	Unclear	Automated segmentatio then reviewed by 2 observers in consensus.	Unclear	Low	Hybridisation-based target enrichment with genetic markers for IDH1/2, 1p19q	Yes	Yes	Low	Low	<1 week.	Yes	Yes	Yes	Low
Cho NS et al. 2024	Yes	Retrospective	Unclear	Unclear	Low	Unclear	2 consensus	Unclear	Low	Targetted next-gen sequencing, PCR sequencing, immunohistochemistry or FISH.	Yes	Yes	Low	Low	Unclear	Unclear	No	Yes	High
Cindil E et al. 2022	Yes	Retrospective	Unclear	Unclear	Low	Yes	2 independent	Low	Low	IDH: R132H IHC +/- genomic sequencing if negative.	Yes	Yes	Low	Low	6 days	Yes	Yes	Yes	Low
Cui Y et al. 2014	Yes	Retrospective	Unclear	Unclear	Low	Yes	2 consensus	Low	Low	1p19q: FISH. IDH1/2: DNA amplification	Yes	Yes	Low	Low	Unclear	Unclear	Yes	Yes	Unclear
Du N et al. 2022	Yes	Retrospective	Unclear	Unclear	Low	Unclear	2 consensus	Unclear	Low	IDH: R132H IHC.	Yes	Yes	Low	Low	Unclear	Unclear	Yes	Yes	Unclear
Gihr G et al. 2022	Yes	Retrospective	Unclear	Unclear	Low	Yes	2 independent	Low	Low	IDH: R132H IHC.	Yes	Yes	Low	Low	Unclear	Unclear	No (IDH data not available for all patients).	No (IDH data not available for all patients).	High
Halefoglu AM et al. 2023	Yes	Retrospective	Unclear	Unclear	Low	Yes	2 consensus	Low	Low	IHC	Yes	Yes	Low	Low	Unclear	Unclear	Yes	Yes	Unclear
Hong EK et al. 2021	Yes	Retrospective	Yes	Low	Low	Yes	1 (subset of patients checked by a further 2 radiologists).	High	Low	IDH: R132H IHC.	Yes	Yes	Low	Low	Unclear	Unclear	Yes	Yes	Unclear
Kamble AN et al. 2023	Yes	Retrospective	Unclear	Unclear	Low	Yes	2 independent	Low	Low	Not described	Yes	Yes	Unclear	Unclear	Unclear	Unclear	Unclear	Unclear	Unclear
Latysheva A et al. 2019	Yes	Retrospective	Yes	Low	Low	Yes	2 consensus	Low	Low	IDH and 1p19q (2009 onwards): multiplex ligation dependent probe amplification. 1p19q (prior to 2009): PCR.	Yes	Yes	High	Low	Unclear	Unclear	No	Yes	High
Lee MK et al. 2020	Yes	Retrospective	Unclear	Unclear	Low	Unclear	2 consensus (smaller subset of n=20 was assessed by both independently for ICC calculation)	Unclear	Low	IDH1: Codon 132 sequencing. 1p19q: FISH	Yes	Yes	Low	Low	Unclear	Unclear	Yes	Yes	Unclear
Lee S et al. 2015	Yes	Retrospective	Unclear	Unclear	Low	Unclear	1	High	Low	Not described	Unclear	Yes	Unclear	Unclear	Unclear	Unclear	Unclear	Yes	Unclear
Liu D et al. 2020	Yes	Retrospective	Unclear	Unclear	Low	Yes	2 independent	Low	Low	IDH: R132H IHC +/- Sanger sequencing if negative. 1p19q: FISH	Yes	Yes	Low	Low	Unclear	Unclear	Yes	Yes	Unclear
Liu S et al. 2022	Yes	Retrospective	Unclear	Unclear	Low	Yes	2 consensus	Low	Low	IDH: direct sequencing.	Yes	Yes	Low	Low	Unclear	Unclear	No (IDH data not available for all patients).	No (IDH data not available for all patients).	High
Ma X et al. 2023	Yes	Retrospective	Unclear	Unclear	Low	Yes	2 independent	Low	Low	Not described	Unclear	Yes	Unclear	Unclear	Unclear	Unclear	Unclear	Yes	Unclear
Maynard J et al. 2020	Yes	Retrospective	Yes	Low	Low	Yes	2 independent	Low	Low	IDH: R132H IHC +/- Sanger sequencing if negative. 1p19q: qPCR based copy number assay.	Yes	Yes	Low	Low	<1 year	No	Yes	Yes	High
Nuessle NC et al. 2021	Yes	Retrospective	Unclear	Unclear	Low	Unclear	Unclear	Unclear	Low	IDH1: R132H IDH +/- sanger sequencing if negative. 1p19q: High resolution, microsatelite PCR gel.	Yes	Yes	Low	Low	Unclear	Unclear	Yes	Yes	Unclear
Springer E et al. 2022	Yes	Retrospective	Unclear	Unclear	Low	Unclear	2 consensus	Unclear	Low	Not described	Unclear	Yes	Unclear	Unclear	Unclear	Unclear	Unclear	Yes	Unclear
Su X et al. 2023	Yes	Retrospective	Unclear	Unclear	Low	Unclear	Unclear	Unclear	Low	Not described	Unclear	Yes	Unclear	Unclear	Unclear	Unclear	Unclear	Yes	Unclear
Thust SC et al. 2018	Yes	Retrospective	Unclear	Unclear	Low	Yes	2 independent	Low	Low	IDH: IHC +/- pyrosequencing. 1p19q: FISH	Yes	Yes	Low	Low	2.3 months	No	Yes	No (3 patients excluded from single slice analysis due to non-availability of ADC map on PACS.	High
Thust SC et al. 2021	Yes	Retrospective	Yes	Low	Low	Yes	2 independent	Low	Low	IDH: IHC +/- sequencing if negative. 1p19q: qPCR	Yes	Yes	Low	Low	<1 year	No	Yes	Yes	High
Uetani H et al. 2023	Yes	Retrospective	Unclear	Unclear	Low	Yes	2 independent	Low	Low	IDH: R132 IHC, high-resolution menting analysis, and/or IDH1/2 sequencing.	Yes	Yes	High	Low	Unclear	Unclear	No	Yes	High
Villanueva-Meyer JE et al. 2018	Yes	Retrospective	Unclear	Unclear	Low	Yes	2 consensus	Low	Low	IDH: IHC +/- DNA sequencing. 1p19q: FISH	Yes	Yes	Low	Low	Unclear	Unclear	Yes	Yes	Unclear
Wasserman JK et al. 2015	Yes	Retrospective	Yes	Low	Low	Yes	1	High	Low	IDH: R132H IHC.	Yes	Yes	Low	Low	Unclear	Unclear	Yes	Yes	Unclear
Xie Y et al. 2021	Yes	Retrospective	Unclear	Unclear	Low	Yes	2 consensus	Low	Low	IDH1: genetic screening or IHC.	Yes	Yes	High	Low	Unclear	Unclear	No (for some IDH was determined with IHC, others genetic screening).	Yes	High
Xing Z et al. 2019	Yes	Retrospective	Unclear	Unclear	Low	Yes	2 independent	Low	Low	IDH: IHC +/- sequencing	Yes	Yes	Low	Low	Unclear	Unclear	Yes	Yes	Unclear
Xiong J et al. 2016	Yes	Retrospective	Unclear	Unclear	Low	Yes	2 independent	Low	Low	IDH1: R132H IHC +/- bidirectional sequencing of PCR amplified fragments of IDH2 if initial IHC negative. 1p19q: FISH	Yes	Yes	Low	Low	Unclear	Unclear	Yes	Yes	Unclear
Xiong J et al. 2016	Yes	Retrospective	Unclear	Unclear	Low	Yes	2 independent	Low	Low	IDH: R132H IHC +/- IDH2 sequencing if negative.	Yes	Yes	Low	Low	Unclear	Unclear	Yes	Yes	Unclear
Yang X et al. 2021	Yes	Retrospective	Unclear	Unclear	Low	Yes	2 consensus	Low	Low	Not described	Yes	Yes	Unclear	Unclear	5 days	Yes	Yes	Yes	Low
Zhang H et al. 2024	Yes	Retrospective	Unclear	Unclear	Low	Unclear	2 consensus	Unclear	Low	Not described	Unclear	Yes	Unclear	Unclear	Unclear	Unclear	Unclear	Yes	Unclear
