# Supplementary material for: Apparent diffusion coefficient for genetic characterization of untreated adult gliomas: A meta-analysis stratified by methods
Source: Neurooncol Adv. 2025 May 22;7(1):vdaf103. doi: 10.1093/noajnl/vdaf103 (PMC12536491; doi:10.1093/noajnl/vdaf103)
Supplement: vdaf103_suppl_Supplementary_Table [file vdaf103_suppl_supplementary_table.xlsx]

## Sheet: Extraction Table
First Author Name	Main research purpose	Patient Number and Groups	Age in years (mean+/-SD, range). Sex	WHO Grades	Mutation	MRI field strength. Sequence.	Comparison	No. observers. Agreement.	VOI or ROI Methods	Parameters measured	Grouping for meta-analysis	Results described	P value	Odds ratio	Cut off value	Sensitivity	Specificity	AUC
Aliotta E et al. 2019	To investgate lower grade glioma grading using a machine learning technique that estimates fractional anisotropy from accelerated diffusion MR imaging scans containing only 3 diffusion-encoding directions.	41 (WHO II = 26, WHO III = 15) (IDH-wt = 15, IDH-mut 1p19q-ret = 14, IDH-mut 1p19q codel = 12)	Mean 45.9, Range 18-76. 24M, 17F.	II,III	IDH, 1p19q	1.5T, 3T. DTI. b=0,1000.	None	N/A - automated segmentation.	VOI. Automated segmentation, including enhancing and non-enhancing tumour, with DeepMedic. Regions combined to generate whole tumour volumes. ADC histograms generated.	Histogram analysis: ADCmean, ADC75%, ADC50%.	ADCmean, ADC75%, ADC50%	Classification of IDH status: Mean ADC values were signficantly different between IDH-mut and IDH-wt tumours (p=0.008). - ADC only model (75th percentile ADC): AUC 0.81+/-0.03, sensitivity 0.84+/-0.06, specificity 0.67+/-0.05. Classification of IDH-mut 1p19q-codel and IDH-mut 1p19q-ret tumours: Mean ADC values were significantly different between IDHmut/1p19qcodel and IDHmut/1p19qret tumours (p<0…	IDH: p=0.008 1p19q: p<0.001	-	Not provided.	IDH: 84%+/-6 1p19q: 67% +/-5	IDH: 67% +/-5 1p19q: 73% +/-4	IDH: 0.81+/-0.03 1p19q: 0.83+/-0.03
Aliotta E et al. 2020	To develop an ADC analysis-based approach that can automatically identify IDHmut-noncodel low grade gliomas.	227 (WHO II and III, breakdown not provided.) (Internal set = 134: IDH-wt = 31, IDH-mut 1p19q-codel = 54, IDH-mut 1p19q-ret = 49.) (TCIA set = 93: IDH-wt = 18, IDH-mut 1p19q-codel = 26, IDH-mut 1p19q-ret = 49.)	Age NS. Sex NS.	II,III	IDH, 1p19q	NS	None	N/A - automated segmentation.	VOI. Fully automated segmentation using 3D-Unet (Internal set) and GLISTRboost (TCIA set) algorithms. Generated ADC histograms.	Histogram analysis: ADCmin, ADC5%, ADC25%, ADCmedian, ADC75%, ADC95%, ADCmean, Volume ADC <1.5	ADCmean, ADCmin	In the internal dataset, ADCmin, ADC25%, ADCmed, ADC75%, ADC95%, ADCmean and VADC<1.5 values were significantly different between IDHmut-ret gliomas and the other two subtypes (IDH-wt and IDH-mut 1p19q-codel). In the TCIA dataset, ADC5%, ADC25%, ADCmed, ADC75%, ADC95%, ADCmean and VADC<1.5 values were significantly different between IDHmut-ret gliomas and the other two subtypes. - VADC<1.5, with …	ADCmin Internal: 0.04428 ADCmin TCIA: 0.002 ADCmean Internal: <0.00001 ADCmean TCIA: <0.00001 VADC>1.5 Internal: <0.00001 VADC>1.5 TCIA:<0.00001	NS	ADCmin Internal: 0.8 (x10−3mm2/s) ADCmin TCIA: 0.8 (x10−3mm2/s) ADCmean Internal: 1.37 (x10−3mm2/s) ADCmean TCIA: 1.37 (x10−3mm2/s) VADC>1.5 Internal: 0.35 VADC>1.5 TCIA: 0.35	ADCmin Internal: 0.00 ADCmin TCIA: 0.00 ADCmean Internal: 0.53 ADCmean TCIA: 0.55 VADC>1.5 Internal: 0.57 VADC>1.5 TCIA: 0.57	ADCmin Internal: 1.00 ADCmin TCIA: 1.00 ADCmean Internal: 0.91. ADCmean TCIA: 0.89. VADC>1.5 Internal: 0.93 VADC>1.5 TCIA: 0.91	ADCmin Internal: 0.42 ADCmin TCIA: 0.46 ADCmean Internal: 0.76 ADCmean TCIA: 0.81 VADC>1.5 Internal: 0.80 VADC>1.5 TCIA: 0.81
Cheng Y et al. 2021	To explore the correlation between the molecular phenotypes of glioma and TBR/ADC values.	11 (WHO II = 3, WHO III = 4, WHO IV = 4) (IDH-wt = 6, IDH-mut = 5. 1p19q-codel = 2, 1p19q-ret = 9.)	Age NS. Sex NS.	II,III,IV	IDH, 1p19q	3T. DWI. b values NS.	None	2, Consensus	VOI 3D autocontouring segmentation. Vessels excluded.	ADCmean	ADCmean	In the internal dataset, ADCmin, ADC25%, ADCmed, ADC75%, ADC95%, ADCmean and VADC<1.5 values were significantly different between IDHmut-ret gliomas and the other two subtypes (IDH-wt and IDH-mut 1p19q-codel). In the TCIA dataset, ADC5%, ADC25%, ADCmed, ADC75%, ADC95%, ADCmean and VADC<1.5 values were significantly different between IDHmut-ret gliomas and the other two subtypes. - VADC<1.5, with …	Mean ADC, 1p19q: p<0.05 Mean ADC, IDH: p>0.05	-	-	-	-	Mean ADC, 1p19q: AUC 0.916 Mean ADC, IDH: AUC 0.500
Cho NS et al. 2024	To compare the classification performance of normalized apparent diffusion coefficient with percentage T2-FLAIR mismatch-volume for differentiating between IDH-mutant astrocytoma and other glioma molecular subtypes.	104 (105 lesions) (WHO II = 61, WHO III = 21, WHO IV = 23) (IDH-wt = 22, IDH-mut = 83)" *Note: only included patients with non-enhancing gliomas.	Mean 42, Range 22-79 59M, 45F	II,III,IV	IDH, 1p19q	3T. DWI. b=0,1000.	CNAWM	2, Consensus	VOI nADC maps created by voxel-wise dividision of ADC by the mean ADC value of 3 spherical VOIs in the CNAWM. Tumour segmentations performed manually by one observer and refined by a semi-automated thresholding method using Analysis of Functional NeuroImages software for consistency prior to final review by a second observer. Cysts and CSF excluded.	rADCmean	rADCmean	IDH-mut astrocytoma vs IDH-mut oligodendroglioma / IDHwt gliomas - nADC: AUC 0.848, cut off 1.864, Sens 70.8%, Spec 85.0%. IDH-mut astrocytoma vs IDH-mut oligodendroglioma - nADC: AUC 0.805, cut off 1.864, Sens 70.8%, Spec 94.4%. IDH-mut astrocytoma vs IDH-wt glioma - nADC: AUC 0.883, cut off 1.849, Sens 70.8%, Spec 95.5%.	p<0.0001 for all.	-	IDH-mut astrocytoma vs IDH-mut oligodendroglioma / IDHwt gliomas: 1.864. IDH-mut astrocytoma vs IDH-mut oligodendroglioma: 1.864. IDH-mut astrocytoma vs IDH-wt glioma: 1.849.	IDH-mut astrocytoma vs IDH-mut oligodendroglioma / IDHwt gliomas: 70.8% IDH-mut astrocytoma vs IDH-mut oligodendroglioma: 70.8% IDH-mut astrocytoma vs IDH-wt glioma: 70.8%	IDH-mut astrocytoma vs IDH-mut oligodendroglioma / IDHwt gliomas: 95% IDH-mut astrocytoma vs IDH-mut oligodendroglioma: 94.4% IDH-mut astrocytoma vs IDH-wt glioma: 95.5%	IDH-mut astrocytoma vs IDH-mut oligodendroglioma / IDHwt gliomas: 0.848 IDH-mut astrocytoma vs IDH-mut oligodendroglioma: 0.805 IDH-mut astrocytoma vs IDH-wt glioma: 0.883
Cindil E et al. 2022	Evaluate the diagnostic performance of DWI and DSC MRI parameters in the noninvasive prediction of IDH mutation status in HGGs.	56 (WHO III and IV) (GBM IDH-wt = 25, GBM IDH-mut = 10, Anaplastic astrocytoma IDH-wt = 10, Anaplastic astrocytoma IDH-mut = 13))	IDH-mut Mean = 49+/-17. IDH-wt Mean = 58+/-14. 31M, 27F	III,IV	IDH	3T. DWI, spin-echo echo-planar sequence. b=0,1000.	None	2, ADC ICC 0.944	ROI 1-3 ROIs manually placed on darkest areas on the tumour core that corresponded to enhancing tumour. Lowest ROI ADC value used. Calcium, cysts, haemorrhage, vessels avoided.	ADCmean	ADCmin	Tumour ADC values were significantly lower in IDH-wt HGGs than IDH-mut HGGs (p=0.023). - AUC 0.686 (0.795-0.950), Cut off 0.954, Sens 0.74, Spec 0.66, PPV 0.77, NPV 0.58, Accuracy 0.68. For Glioblastomas, mean ADC was significantly lower in IDH-wt tumours than IDH-mut tumours (p=0.019). - AUC 0.756 (0.573-0.939), Cut off 0.954, Sens 0.80, Spec 0.72, PPV 0.90, NPV 0.56, Accuracy 0.72. For anaplast…	All HGGs: p=0.023 Glioblastomas: p=0.019	-	All HGGs: 0.954 (x10-3 mm2/s) Glioblastomas: 0.954 (x10-3 mm2/s)	All HGGs: 74% Glioblastomas: 80%	All HGGs: 66% Glioblastomas: 72%	All HGGs: 0.686 (0.795-0.950) Glioblastomas: 0.756 (0.573-0.939)
Cui Y et al. 2014	To investigate the correlation between tumour grade and prognostic biomarkers with ADC.	82 (WHO I =1, WHO II = 35, WHO III = 22, WHO IV = 24) (Oligodendroglial = 5, Oligoastrocytic = 29, Astrocytic = 48)	Mean 44.16. 42M, 40F	I,II,III,IV	1p19q	3T. DWI. b=0,1000.	CNAWM	2, Consensus	ROI. 4 ROIs placed in solid tumour. Mean of ROI ADC values used. Avoided CSF, cysts, necrosis, vessels.	ADCmean nADCmean	ADCmean, rADCmean	1p19q-codel WHO II gliomas had lower mean ADC and mean nADC values compared to 1p19q-ret WHO II gliomas (p=0.003 and 0.004). - Threshold mean ADC of 1,565 x10^-6 mm^2/s identified 1p19q-codel WHO II gliomas with 72% sensitivity, 88% specificity, and AUC 0.82 (0.68-0.97). - Threshold mean nADC of 2.0 identified 1p19q-codel WHO II gliomas with 66.7% sensitivity, 76.5% specificity, and AUC 0.81 (0.6…	1. ADC p=0.003 2. nADC p=0.004	-	1. ADC: 1565 (x10^-6 mm^2/s) 2. nADC: 2.0	1. ADC: 72%. 2. nADC: 66.5%	1. ADC: 88%. 1. nADC: 76.5%	1. ADC: 0.82 (0.68-0.97). 2. nADC: 0.81 (0.67-0.95).
Du N et al. 2022	To explore the correlation between MRI morphological characteristics, ADC parameters and pathological grade and IDH gene phenotypes of gliomas.	166 (WHO I = 12, WHO II = 31, WHO III = 18, WHO IV = 105) (IDH-wt = 112, IDH-mut = 48) *No IDH status for 6 patients.	Mean 51.1+/-15.9, Range 14-85. 92M, 74F	I,II,III,IV	IDH	3T. DWI. b=0,1000.	CNAWM	2, Consensus	ROI 1) ADCmin: 3 different 20-30mm2 ROIs placed on visually determined lowest ADC; mean taken as ADCmin. 2) ADCmean: ROI plotted as large as possible on largest transverse cross-section of tumour. Cysts, calcification, necrosis, vessels avoided.	ADCmean, ADCmin, rADCmean, rADCmin	ADCmean, ADCmin, rADCmean, rADCmin	ADCmin, ADCmean, rADCmin and rADCmean of IDH-wt gliomas was significantly lower than IDH-mutant gliomas (p<0.05). - ADCmin, AUC 0.653 (0.561-0.745), Cut off 0.98, Sens 45.83, Spec 83.04. - ADCmean, AUC 0.643 (0.555-0.731), Cut off 1.05, Sens 75.00, Spec 58.04. - rADCmin, AUC 0.656 (0.566-0.746), Cut off 1.14, Sens 62.50, Spec 66.96. - rADCmean, AUC 0.652 (0.562-0.742), Cut off 1.40, Sens 70.83, S…	p<0.05	-	1. ADCmin, Cut off 0.98 (x10-3 mm2/s) 2. ADCmean, Cut off 1.05 (x10-3 mm2/s) 3. rADCmin, Cut off 1.14 (x10-3 mm2/s) 4. rADCmean, Cut off 1.40 (x10-3 mm2/s)	1. ADCmin, 45.83% 2. ADCmean, 75.00% 3. rADCmin, 62.50% 4. rADCmean, 70.83%	1. ADCmin, 83.04% 2. ADCmean, 58.04% 3. rADCmin, 66.96% 4. rADCmean, Spec 59.82%	1. ADCmin, 0.653 (0.561-0.745) 2. ADCmean, 0.643 (0.555-0.731) 3. rADCmin, 0.656 (0.566-0.746) 4. rADCmean, 0.652 (0.562-0.742)
Gihr G et al. 2022	To investigate (I) the potential of ADC histogram analysis for distinguishing LGGs and HGGs and (II) whether those parameters are associated with Ki-67 immunolabelling, the IDH1 mutation profile and the MGMT promoter methylation profile.	82 (WHO I = 7, WHO II = 19, WHO III = 11, WHO IV = 45) (IDH-wt = 58, IDH-mut = 19) *No IDH status for 5 patients.	WHO I+II Mean 34. WHO III+IV Mean 62. 34M, 48F	I,II,III,IV	IDH	1.5T. DWI. b values NS.	None	2, NS	VOI ROIs manually drawn in T1W or T2W images along the border of visible signal alteration (contrast enhancing region or T2W hyperintense region) in every slice of detectable tumour. These ROIs were used as a whole tumour volume for histogram analysis.	Histogram analysis: ADCmax, ADC10%, ADC25%, ADCmodus, ADC StDev, Skewness, Entropy		ADC10%, ADC25%, ADCmodus, ADCStDev, ADCmax, ADC skewness and ADC entropy significantly differed between IDH-mut and IDH-wt tumours. No significant difference in ADCmean values. ADCentropy performed best for IDH1-mut vs IDH-wt discrimination, - Entropy, AUC 0.8040 (0.6849–0.9231), p<0.0001. Cut off <5.488 indicated IDH1wt profile, sens 0.73. spec 0.97. AUC provided for other parameters (sensitivit…	ADCmax, p=0.0026 ADCp10, p=0.0028 ADCp25, p=0.0122 ADCmodus, p=0.0325 ADC SD, p=0.0035 Skewness, p=0.0012 Entropy, p<0.0001	-	ADC Entropy, Cut off <5.488 indicated IDH1wt. Not provided for other parameters.	ADC Entropy, 73%	ADC Entropy, 97%	ADC Entropy: 0.8040 (0.6849–0.9231) ADCmax, AUC 0.7314 (0.6054–0.8573), p=0.0026. ADC10%, AUC 0.7296 (0.6116–0.8476), p=0.0028. ADC25%, AUC 0.6924 (0.5653–0.8195), p=0.0122. ADCmodus, AUC 0.6642 (0.5413–0.7872), p=0.0325. ADCStDev, AUC 0.7241 (0.6017–0.8466), p=0.0035. Skewness, AUC 0.7486 (0.6235–0.8737), p=0.0012.
Halefoglu AM et al. 2023	To investigate whether MRI features can determine IDH mutation in HGG.	170 WHO IV. (IDH-wt GBM = 146, IDH-mut astrocytoma = 24).	Mean 57.81+/-12.01. 103M, 67F	IV	IDH	1.5T. DWI. b=0,1000.	Contralateral normal appearing centrum semiovale region.	2, Consensus	ROI 3 ROIs of similar size placed on visually perceived darkest regions of ADC map. Mean of 3 ROIs used as ADCmin. Method of ADCmean is unclear. Cysts, calcification, haemorrhage, necrosis avoided.	ADCmean, ADCmin, ADCratio (ADCmin:ADC of contralateral normal appearing centrum semiovale region).	ADCmean, ADCmin, rADCmin	ADC mean, min, and ratio values of IDH-wt tumours were significantly lower than IDH-mut tumours (p<0.01). -ADCmean, cut off value ≤ 0.879 (x10−3 mm2/s), sensitivity 83.65%, specificity 76.19%, PPV 94.60%, NPV 48.50%, AUC 0.866 (0.770-0.963), p< 0.01. -ADCmin, cutoff value ≤0.765.67 (x10−3 mm2/s), sensitivity 77.88%, specificity 80.95%, PPV 95.30%, NPV 42.50%, AUC 0.860 (0.760-0.960), p< 0.01. -AD…	p<0.01	-	1. ADCmean ≤ 0.879 (x10−3 mm2/s) 2. ADCmin ≤0.765.67 (x10−3 mm2/s) 3. ADCratio ≤1.002	1. ADCmean: 83.65% 2. ADCmin: 77.88% 3. ADCratio: 91.35%	1. ADCmean: 76.19% 2. ADCmin: 80.95% 3. ADCratio: 85.71%	1. ADCmean: 0.866 (0.770-0.963) 2. ADCmin: 0.860 (0.760-0.960) 3. ADCratio: 0.939 (0.886-0.992)
Hong EK et al. 2021	To evaluate the association of MRI features with the major genomic profiles and prognosis of WHO grade III gliomas compared with those of GBMs.	76 (WHO III = 76) (IDH-mut = 47, IDH-wt = 29. 1p19q-codel = 19, 1p19q-ret = 57) (Anaplastic astrocytoma = 57, Anaplastic oligodendroglioma = 19)	Mean 47.69, Range 19-68. 47M, 29F	III	IDH, 1p19q	1.5T, 3T. Sequence and b values NS.	None	1, every 3rd case assessed by 2 additional observers (26 cases total). ADCmean ICC for these 26 cases = 0.98.	VOI Polygonal ROIs marked on each slice to contain high signal intensity lesions on T2WI and FLAIR, including cystic and necrotic regions. Multiplied by slice thickness and intersection gap to obtain tumour volume per section then summated to obtain total tumour volume. ADC histograms generated.	Histogram analysis: ADCmean, ADC5%, ADC10%, ADC15%	ADCmean	IDH-mut tumours showed higher ADCmean values than IDH-wt tumours (p=0.007) - Univariable logistric regression analysis revealed significant associations between IDH mutation and ADCmean (OR 8.54 p=0.010). - Multivariable regression analysis revealed associations between IDH mutation and ADC_mean (OR 6.05, p=0.037, AUC 0.67 (0.56–0.78), p=0.008, cut off > 1.49, accuracy 66.7%, sens 66.7%, spec 72.…	For ADCmean predicting IDH mutation status: p=0.037	6.05	>1.49	0.667	0.727	0.67 (0.56–0.78)
Kamble AN et al. 2023	Hypothesise that glioma can be stratified into 3 types using a flow chart of 4 yes/no questions, which correlate with the 3 glioma types in the 2021 WHO classification. Propose that radiological stratification would have prognostic implications if correlated with the WHO classification.	475 (Training set = 275, Validation set = 200) (WHO II, III, and IV) (Training set: IDH-wt = 124, IDH-mut 1p19q-ret = 54, IDH-mut 1p19q-codel = 21) (Validation set: IDH-wt = 106, IDH-mut 1p19q-ret = 48, IDH-mut 1p19q-codel = 46)	Training set: Type I Mean 47, Type II Mean 45, Type III Mean 55. 152M, 122F. Validation set: Type I Mean 45, Type II Mean 38, Type III Mean 56. 107M, 93F.	II,III,IV	IDH	1.5T, 3T. DWI. b=0,500,1000.	None	2, NS	ROI ROI placed as homogenously as possible to calculate average tumour ADC after excluding tumour necrosis. Necrosis excluded.	ADCmean	ADCmean	ADC values were inversely proportional to IDHwt status. - Training dataset: Cut off 1.12, sens 82.1, spec 74.2, AUC 0.841, p <0.0001 - Validation dataset Cut off 1.20, sens 72.9, spec 64.9, AUC 0.748, p <0.0001	Training: p<0.0001 Validation: p<0.0001	-	Training: 1.12 Validation: 1.20	Training: 82.1% Validation: 72.9%	Training: 74.2% Validation: 64.9%	Training: 0.841 (0.795-0.909) Validation: 0.748 (0.625-0.828)
Latysheva A et al. 2019	To assess the value of DSC-MRI and DWI to characterize oligodendrogliomas and to distinguish them from astrocytomas.	71 (WHO II = 42, WHO III = 29) (Oligodendroglioma = 33, Astrocytoma = 38)	Mean 48+/-11.2. 35M, 36F	II,III	1p19q	1.5T. DWI, axial-planar spin-echo sequence. b=0,500,1000.	None	2, Consensus	VOI ROIs manually placed to mark tumour (including enhancing and nonenhancing tumour) on each MRI slice. Whole tumour histogram distributions of ADC generated. Cysts avoided.	Histogram analysis: ADCmean, ADCpeak.	ADCmean	WHO Grade II and III diffuse gliomas with lower ADCMean were more likely to be oligodendrogliomas than astrocytomas (p = 0.009). - ADCMean, cut off ≤ 1094 x10−6 mm2/s, sens 63% (54-82), spec 61% (51-83), PPV 65% (52-81), NPV 73% (61-87), AUC 76, Error rate 32%. Higher ADCPeak and lower ADCMean indicated oligodendroglioma when the WHO II gliomas were analysed separately (p = 0.042; p = 0.001). - A…	Oligo vs Astro (WHO II+III), ADCmean: p=0.009 Oligo vs Astro (WHO II only), ADCpeak: p=0.001 Oligo vs Astro (WHO II only), ADCmean: p=0.042	-	Oligo vs Astro (WHO II+III), ADCmean: ≤ 1094 (x10−6 mm2/s) Oligo vs Astro (WHO II only), ADCpeak: ≥ 0.043 Oligo vs Astro (WHO II only), ADCmean: ≤ 1101 (x10−6 mm2/s)	Oligo vs Astro (WHO II+III), ADCmean: 63% (54-82) Oligo vs Astro (WHO II only), ADCpeak: 57% (37-75) Oligo vs Astro (WHO II only), ADCmean: 84% (70-93)	Oligo vs Astro (WHO II+III), ADCmean: 61% (51-83) Oligo vs Astro (WHO II only), ADCpeak: 95% (68-99) Oligo vs Astro (WHO II only), ADCmean: 65% (47-82)	Oligo vs Astro (WHO II+III), ADCmean: 0.76 Oligo vs Astro (WHO II only), ADCpeak: 0.69 Oligo vs Astro (WHO II only), ADCmean: 0.75
Lee MK et al. 2020	To assess the diagnostic value of adding the ADC and CBV to the T2/FLAIR mismatch sign for differentiation of the IDH mutation or 1p/19q codeletion.	110 (WHO II = 45, WHO III = 65) (IDH-wt = 45, IDH-mut 1p19q-ret = 19, IDH-mut 1p19q codel = 46)	Mean 47.4+/-13.3. 56M, 54F	II,III	IDH, 1p19q	3T. DWI. b=0,1000.	None	20 cases reviewed by both observers: ADC5 ICC 0.986 (0.972–0.993), ADC10 ICC 0.974 (0.935-0.990), ADC50 ICC 0.991 (0.977-0.996), MeanADC ICC 0.933 (0.838-0.973), ADC entropy ICC 0.963 (0.909-0.985), ADC skewness ICC 0.970 (0.926-0.988), ADC kurtosis ICC 0.990 (0.974-0.996),	ROI ROIs drawn to encompass entire hyperintense lesion on FLAIR images and enhancing solid tumour on cases with contrast enhancement. ADC histograms generated.	Histogram analysis: ADC5, ADC10, ADC50, ADCmean, ADC entropy, ADC skewness, ADC kurtosis		IDH-mut 1p19q-ret tumours had higher ADC10 and ADC50 values than IDH-mut 1p19q-codel tumours (p=0.001, p=0.007). IDH-mut 1p19q-ret tumours had higher ADC5 (p=0.006), ADC10 (p=0.002), ADC50 (p=0.007), meanADC (p=0.015) and ADC skewness (p=0.005) than IDHwt tumours. Following multivariate analysis, there were no ADC parameters which could distinguish IDH-mut 1p19q-ret tumours from the other tumours…	ADC10 (IDH-mut 1p19q-ret vs IDH-wt) p=0.043	-	NS	0.842	0.636	0.751 (0.617, 0.886)
Lee S et al. 2015	To explore the difference between isocitrate dehydrogenase (IDH)-1/2 gene mutation-positive and -negative high-grade gliomas (HGGs) using histogram analysis of ADC andnCBV maps.	52 ( WHO III = 15, WHO IV = 37). (WHO III Anaplastic astrocytoma = 15: IDH-mut = 9, IDH-wt = 6. WHO IV GBM = 37: IDH-mut = 7, IDH-wt = 30)	Mean 49.81+/-14.5, Range 22-72. 32M, 20F	III,IV	IDH	3T. DWI, single-shot spin-echo echo-planar sequence. b=0,1000.	None	1	VOI Tumour borders manually drawn in each section of co-registered T2WI. ADC histogram parameters generated.	Histogram analysis: ADCmean, ADC10%, ADC50%,	ADCmean, ADC10%, ADC50%	Differences of histogram parameters derived from ADC maps between IDH-mut and IDH-wt groups: ADCmean, ADC10%, and ADC50% values were significantly higher in IDH-mut than IDH-wt tumours (p=0.0113, p=0.0104, p =0.0183). ADC histograms of IDH1-wt tumours showed higher relative frequency at low ADC values compared to IDH1-mut tumours. With respect to Grade III tumours: No difference in ADC values bet…	1. ADCmean, p=0.0178 2. ADC 10%, p=0.0250 3. ADC 50%, p=0.0256	-	1. ADCmean, cut off>1333.42 (x10-6 mm2/s) 2. ADC 10%, cut off >797 (910-6 mm2/s) 3. ADC 50%, cut off >1299 (910-6 mm2/s)	1. ADCmean: 50% 2. ADC 10%:, 50% 3. ADC 50%: 43.7%	1. ADCmean: 91.7% 2. ADC 10%:, 97.2% 3. ADC 50%: 91.7%	1. ADCmean: 0.707 (0.564–0.825) 2. ADC 10%: 0.707 (0.564–0.825) 3. ADC 50%: 0.690 (0.547–0.825)
Liu D et al. 2020	To evaluate the diagnostic performance of ADC histogram parameters for differentiating the genetic subtypes in lower-grade diffuse gliomas and explore which segmentation method (ROI-1, the entire tumor ROI; ROI2, the tumor ROI excluding cystic and necrotic portions) performs better.	56 (WHO II = 37, WHO III = 19) (IDH-wt = 16, IDH-mut 1p19q-ret = 22, IDH-mut 1p19q codel = 18)	IDH mut: Mean 41.5+/-10.5, Range 23-66. IDH wt: Mean = 51.9+/-16.0, Range 21-73. 27M, 29F.	II,III	IDH, 1p19q	3T. DWI, multishot echo-planar imaging. b=0,1000.	None	2, ROI1: ICCs of 0.980-0.999, 0.868-0.999, and 0.809-0.999 for all ADC parameters in each of the 3 groups. ROI2: ICCs of 0.880-0.987, 0.792-0.957, and 0.808-0.965 for all ADC parameters in each of the 3 groups.	VOI VOI1: Entire tumour included. VOI2: Entire tumour, excluding cystic and necrotic regions. ADC histograms generated.	Histogram analysis: ADCmean, ADC5%, ADC10%, ADC25%, ADC50%, ADC75%, ADC90%, ADC95%, ADCmode, ADCStDev, ADCmax, ADCInhomogenity, ADCrange	ADCmean ADCmin	IDH-wt vs IDH-mut Inhomogenity from ROI-1 and ROI-2 produced the biggest AUC for distinguishing IDH-wt from IDH-mut: AUC 0.788, cutoff 0.229, sensitivity 81.3%, specificity, 75.0% for the ROI-1, AUC 0.930, cutoff 0.186, sensitivity 93.8%, specificity 82.5% for ROI-2. On pairwise comparisons of AUC generated from ROI-1 and ROI-2 parameters, only inhomogenity from ROI2 was significantly larger than…	IDHwt vs IDHmut: ADCmin VOI-1 0.006 ADCmin VOI-2 <0.001 IDHmut/1p19qintact vs IDHmut/1p19codel ADCmean VOI-1 0.006 ADCmean VOI-2 0.003	-	IDHwt vs IDHmut: ADCmin VOI-1 560.00 (x10−6 mm2/s) ADCmin VOI-2 543.00 (x10−6 mm2/s) IDHmut/1p19qintact vs IDHmut/1p19codel ADCmean VOI-1 1546.32 (x10−6 mm2/s) ADCmean VOI-2 1387.97 (x10−6 mm2/s)	IDHwt vs IDHmut: ADCmin VOI-1 62.5% ADCmin VOI-2 62.5% IDHmut/1p19qintact vs IDHmut/1p19codel ADCmean VOI-1 95.5% ADCmean VOI-2 81.8%	IDHwt vs IDHmut: ADCmin VOI-1 87.5% ADCmin VOI-2 90.0% IDHmut/1p19qintact vs IDHmut/1p19codel ADCmean VOI-1 55.6% ADCmean VOI-2 72.2%	IDHwt vs IDHmut: ADCmin VOI-1 0.749 ADCmin VOI-2 0.831 IDHmut/1p19qintact vs IDHmut/1p19codel ADCmean VOI-1 0.715 ADCmean VOI-2 0.758
Liu S et al. 2022	To explore the feasibility of DWI metrics to predict the histologic subtypes and genetic status of gliomas (e.g., IDH, MGMT, and TERT) noninvasively.	111 (WHO II = 36, WHO III = 32, WHO IV = 43) (IDH-wt = 65, IDH-mut = 45) *No IDH status for 1 patient.	Mean 44.3+/-12.1. 58M, 53F	II,III,IV	IDH	3T. DWI. b=0,1000.	CNAWM	2, Consensus	ROI 4 ROIs manually placed within solid components of tumours co-registered on T2WI. Cysts, necrosis, haemorrhage, calcification avoided.	ADCmean, nADCmean	ADCmean, rADCmean	Overall mean ADC (omADC) and Normalised ADC (nADC) values were higher in IDH-mut than IDH-wt tumours (p<0.0001 for both). - omADC: AUC 0.777 (0.688,0.865), cut off 0.0012, sens 88.4, spec 67.7. - nADC: AUC 0.836 (0.757,0.914), cut off 1.60, sens 82.2, spec 80.0.	omADC, p<0.0001 nADC, p<0.0001		omADC: 0.0012 (mm2/s) nADC: 1.60	omADC: 88.4% nADC: 82.2%	omADC: 67.6% nADC: 80.0%	omADC: AUC 0.777 (0.688,0.865) nADC: AUC 0.836 (0.757,0.914)
Ma X et al. 2023	To investigate apparent diffusion coefficient (ADC) as imaging biomarker for preoperatively identifying glioma genotypes based on the 2021 World Health Organization (WHO) classification of central nervous system (CNS) tumors.	159 (WHO II, III, and IV. Breakdown not provided.) (IDH-wt GBM = 81, IDH-mut 1p19q-ret astrocytoma = 46, IDH-mut 1p19q-codel oligodendroglioma = 32)	Mean 47.6+/-14.4. 93M, 66F	II,III,IV	IDH, 1p19q	3T. DWI. b=0,1000.	CNAWM	2, ICC for all ADC parameters 0.943-0.995	ROI 3 ROIs placed on visually perceived lowest regions of ADC map. Mean of ROI ADC values used as ADCmin. Calcification, cysts, haemorrhage, necrosis avoided.	ADCmin, ADCratio (tumour : CNAWM)	ADCmin, nADCmin	IDH-mut vs IDH-wt ADCmin and ADCratio values were significantly higher in IDH-mut than IDH-wt tumours (p<0.0001 for both). - ADC ratio: AUC 0.86 (0.80-0.92), p<0.0001, cut off 1.28, Sens 69.2%, Spec 92.6%. - ADCmin (103 mm2/s): AUC 0.84 (0.78–0.90), p<0.0001, Cut off 0.93, Sens 65.4%, Spec 91.4%. IDH-mut 1p19q-ret vs IDH-mut 1p19q-codel: ADCmin and ADCratio values were significantly higher in IDH…	1. IDH ADC ratio: p<0.0001 2. IDH ADCmin: p<0.0001 3. 1p19q ADCratio: p=0.006 4. 1p19q ADCmin: p=0.002	-	1. IDH ADC ratio: 1.28 2. IDH ADCmin: 0.93 (x10-3 mm2/s) 3. 1p19q ADCratio: 1.47 4. 1p19q ADCmin: 1.17 (x10-3 mm2/s)	1. IDH ADC ratio: 69.2% 2. IDH ADCmin: 65.4% 3. 1p19q ADCratio: 52.5% 4. 1p19q ADCmin: 37.0%	1. IDH ADC ratio: 92.6% 2. IDH ADCmin: 91.4% 3. 1p19q ADCratio: 81.2% 4. 1p19q ADCmin: 100%	1. IDH ADC ratio: 0.86 (0.80-0.92) 2. IDH ADCmin: 0.84 (0.78–0.90) 3. 1p19q ADCratio: 0.67 (0.56–0.79) 4. 1p19q ADCmin: 0.68 (0.57–0.80)
Maynard J et al. 2020	To evaluate clinically available MRI parameters for predicting IDH status in patients with glioma.	339 (Study sample = 290, Test sample = 49) (WHO II and III) (Study sample: IDH-wt = 82, IDH-mut 1p19q-ret = 107, IDH-mut 1p19q-codel = 101) (Test sample: IDH-wt = 9, IDH-mut 1p19q-ret = 21, IDH-mut 1p19q-codel = 19)	Study sample: Median 10, IQR 33-52, Range 17-77. 169M,121F. Test sample age and sex NS.	II,III	IDH	1.5T, 3T. DWI. b=0,1000.	CNAWM	Study sample: 3 observers in total, but each scan reviewed by 2. ICC for each ADC parameter 0.83-0.96. Test sample: 1 observer.	ROI 1) 3 ROIs (30-40mm2) placed in visually perceived lowest ADC portions of each tumour; lowest ROI mean ADC measurement designated as ADCmin. 2) One large ROI placed to cover the largest axial tumour cross section; used as ADCmean. Tumour margins, necrosis, haemorrhage, calcification avoided.	ADCmean, ADCmin	ADCmean, ADCmin, rADCmean, rADCmin	ROC analysis for IDH-wt vs IDH-mut: - ADCmean to ADC NAWM ratio: AUC 0.83. - ADCmin: AUC 0.78. - ADCmin to ADCNAWM ratio: AUC 0.8. - ADCmean: AUC 0.81.	NS	-	-	-	-	- ADCmean to ADC NAWM ratio: AUC 0.83. - ADCmin: AUC 0.78. - ADCmin to ADCNAWM ratio: AUC 0.8. - ADCmean: AUC 0.81.
Nuessle NC et al. 2021	To investigate the diagnostic performance of in vivo ADC-based stratification of integrated molecular glioma grades.	97 (WHO II = 37, WHO III = 28, WHO IV = 32) (IDH-wt astrocytic = 44, IDH-mut astrocytic = 30, 1p19q-codel oligodendrogliomas = 23)	Mean 51.6+/-15.3. Sex NS.	II,III,IV	IDH, 1p19q	3T. DWI, spin-echo echo-planar sequence. b=0,500,1000,1500,2000,2500.	None	NS	VOI VOI manually delineated around entire tumour volume on FLAIR sequences. Necrosis, oedema, and vessels avoided.	ADCmean	ADCmean	IDHmut vs IDHwt astrocytic gliomas: B0/1000ADC AUC 0.883 1p/19q codel oligodendroglioma vs IDH mut astrocytic gliomas: B0/1000ADC AUC 0.699	IDHmut vs IDHwt astrocytic gliomas: B0/1000ADC p<0.0001 1p/19q codel oligodendroglioma vs IDHwt astrocytic gliomas B0/1000ADC p<0.001 1p/19q codel oligodendroglioma vs IDH mut astrocytic gliomas B0/1000ADC p<0.03	-	-	-	-	IDHmut vs IDHwt astrocytic gliomas: B0/1000ADC AUC 0.883 1p/19q codel oligodendroglioma vs IDHwt astrocytic gliomas B0/1000ADC AUC 0.784 1p/19q codel oligodendroglioma vs IDH mut astrocytic gliomas B0/1000ADC AUC 0.699
Springer E et al. 2022	To use MR Fingerprinting-derived T1 and T2 relaxation maps to differentiate diffuse gliomas according to IDH mutation.	24 (WHO II = 10, WHO III = 5, WHO IV = 9) (WHO II Diffuse Astrocytoma = 7: IDH-mut = 6, IDH-wt = 1. WHO II Oligodendroglioma IDH-mut 1p19q-codel = 3. WHO III Anaplastic astrocytoma = 4: IDH-mut = 3, IDH-wt = 1. WHO III anaplastic oligodendroglioma IDH-mut 1p19q-codel = 1. WHO IV GBM n = 9: IDH-mut = 1, IDH-wt = 8.)	Mean 58.6, Range 23-77. 15M, 9F	II,III,IV	IDH	3T. DWI, echo-planar spine echo imaging. b values NS.	Contralateral frontal lobe NAWM.	2, Consensus	ROI ROIs marked on 1) solid part of tumour with and without contrast enhancement (mean number of ROIs per case = 2.7), 2) perilesional NAWM (less than or equal to 1cm from tumour or peritumoral oedema), 3) perilesional NAWM less than or equal to 1 cm distant from the tumor or from peritumoral edema, and 4) contralateral frontal lobe NAWM. Necrosis and haemorrhage avoided.	ADCmean	ADCmean	ROC analysis only provided for ADCmean differentiating IDHmut 1p19qret from IDHwt: AUC 0.875.	p<0.001	-	Not provided	Not provided	Not provided	ADCmean differentiating IDH-mut 1p19q-ret from IDHwt: 0.875
Su CQ et al. 2019	To examine whether texture analysis of DWI combined with conventional MRI could non-invasively predict IDH1 mutational status in anaplastic gliomas.	52 WHO III. (IDH-mut n=21: 11 anaplastic astrocytoma, 10 anaplastic oligodendroglioma. IDH-wt n=25 (13 anaplastic astrocytoma, 12 anaplastic oligodendroglioma)	Mean = 47.8+/-12, Range 18-72 25M, 21F	III	IDH	3T. DWI, spin-echo echo-planar sequence. b=0,1000.	None	2, Consensus	VOI Tumour ROIs manually outlined on contrast-enhanced T1WI as areas of abnormal enhancement and non-enhancing tumour. ROIs marked on each slice of tumour and summated to form a whole tumour VOI. Vessels, necrosis, odema avoided.	Histogram analysis: ADCentropy	ADCentropy	ADC entropy acheived the best diagnostic efficiency of the texture analysis derived parameters. - ADC entropy, AUC 0.724 (0.572-0.845), cut off >5.763, sens 71.4, spec 76.	p=0.010	6.015	>5.763	0.714	0.76	0.724 (0.572-0.845)
Su X et al. 2023	To evaluate the value of quantitative MRI biomarkers for the identification of IDH mutation and 1p/19q codeletion in adult patients with diffuse glioma.	216 across test, training and validation set. (WHO II, III, and IV. Breakdown not provided.) (IDH-wt = 127, IDH-mut 1p19q-ret = 33, IDH-mut 1p19q codel = 56)	Mean 45.59. 108M, 65F	II,III,IV	IDH, 1p19q	3T. DWI, echo planar imaging. b=0,1000.	None	2 (1 observer working under supervision of a senior observer). Small sample of 20 ROIs used to calculate ICC of ADCmean: 0.922	VOI Automated segmentation with BraTumIA to include enhancing and nonenhancing tumour and necrosis then core tumours obtained with registration function in FSL. ADC histograms generated.	Histogram analysis: ADCmean, ADC5%, ADC10%, ADC15%, ADC20%, ADC25%, ADC30%	ADCmean	All ADC parameters achieved AUCs of 0.883-0.903 for the prediction of IDH mutation status. - ADC_15th metric was the most predictive model: Threshold 1.186, Sens in training cohort 0.917, Spec in training cohort 0.817, AUC in training cohort 0.896 (0.832-0.961). Sens in test cohort 0.938, Spec in test cohort 0.815, AUC in test cohort 0.876. AUC in validation cohort 0.857. ADC models did not perfo…	NS	-	IDH ADC_mean (training cohort) 1.630 (x10−3 mm2/s) IDH ADC_15th (training cohort) 1.186 (x10−3 mm2/s) IDH ADC_25th (training cohort) 1.363 (x10−3 mm2/s) IDH ADC_mean (training cohort) 1.630 (x10−3 mm2/s) IDH ADC_15th (training cohort) 1.186 (x10−3 mm2/s) IDH ADC_25th (training cohort) 1.363 (x10−3 mm2/s) 1p19q ADC_mean (training cohort) 1.3972598 (x10−3 mm2/s) 1p19q ADC_15th (training cohort) 1.2…	IDH ADC_mean (training cohort) 75.0% IDH ADC_15th (training cohort) 91.7% IDH ADC_25th (training cohort) 81.3% IDH ADC_mean (test cohort) 93.8% IDH ADC_15th (test cohort) 93.8% IDH ADC_25th (test cohort) 81.3% 1p19q ADC_mean (training cohort) 100% 1p19q ADC_15th (training cohort) 87.5% 1p19qADC_25th (training cohort) 87.5%	IDH ADC_mean (training cohort) 92.7% IDH ADC_15th (training cohort) 81.7% IDH ADC_25th (training cohort) 90.2% IDH ADC_mean (test cohort) 88.9% IDH ADC_15th (test cohort) 81.5% IDH ADC_25th (test cohort) 96.3% 1p19q ADC_mean (training cohort) 18.8% 1p19q ADC_15th (training cohort) 18.8% 1p19qADC_25th (training cohort) 18.8%	IDH ADC_mean (training cohort) 0.889 (0.827–0.952) IDH ADC_15th (training cohort) 0.896 (0.832–0.961) IDH ADC_25th (training cohort) 0.894 (0.828–0.96) IDH ADC_mean (test cohort) 0.913 (0.827-0.999) DH ADC_15th (test cohort) 0.876 (0.780-0.973) IDH ADC_25th (test cohort) 0.888 (0.782-0.993) 1p19q ADC_mean (training cohort) 0.409 (0.193, 0.624) 1p19q ADC_15th (training cohort) 0.44 (0.23, 0.651) 1…
Thust SC et al. 2018	To investigate if quantitative ADC measurements can predict genetic subtypes of nongadolinium-enhancing gliomas, comparing whole tumour against single slice analysis.	44 (WHO II = 26, WHO III = 18) (IDH-wt = 14, IDH-mut 1p19q-ret = 16, IDH-mut 1p19q-codel = 14)	IDH-wt Mean 53+/-14. IDH-mut 1p19-ret Mean 33.9+/-8.6. IDH-mut 1p19q-codel Mean 38.9+/-8.3. 22M, 22F	II,III	IDH	1.5T, 3T. DWI. b=0,1000.	Contralateral normal appearing centrum semiovale region.	2, Observer 1 vs Observer 2 PACS_ADC ratio: Individual correlation ICC 0.96 (0.92–0.98), consistency ICC 0.96 (0.92–0.98). Average correlation ICC 0.98 (0.96–0.99), consistency ICC 0.98 (0.96–0.99). Observer 1 PACS_ADCratio vs volumetric ADCratio: Individual correlation ICC 0.80 (0.35–0.92), consistency ICC 0.87 (0.77–0.93). Average correlation ICC 0.89 (0.52–0.96), consistency 0.93 (0.87–0.96)	ROI and VOI ROI placed on largest tumour cross section, sparing the tumour margin. VOI: whole tumour segmentation incorporating entire T2-weighted signal abnormality.	VOI: ADCmean (VOItum), Whole tumour ADCratio (normalised to comparison). ROI: PACS_ADCratio (ADC of tumour ROI : ADC of comparison ROI).	ADCmean, rADCmean	Volumetric analysis: IDHwt tumours showed significantly lower whole tumour volume ADCmean than IDHmut/1p19qret and IDHmut/1p19qdel tumours(p<0.0005, p=0.001). IDHwt gliomas showed significantly lower whole tumour ADCratio than IDHmut/1p19qret and IDHmut/1p19qdel tumours (p<0.0005, p = 0.019). Single slice assessment: IDHwt tumours showed significantly lower mean PACS_ADCratio than IDHmut1p19qret …	1. ADCmean(VOItum): p<0.0005 (IDH-wt vs IDH-mut 1p19q-ret), p=0.001 (IDH-wt vs IDH-mut 1p19q-codel) 2. Whole tumour ADCratio: p<0.0005 (IDH-wt vs IDH-mut 1p19q-ret), p=0.019 (IDH-wt vs IDH-mut 1p19q-codel) 3. PACS_ADCratio Obs 1: p<0.0005 (IDH-wt vs IDH-mut 1p19q-ret), p=0.001 (IDH-wt vs IDH-mut 1p19q-codel) 4. PACS_ADCratio Obs 2: p<0.0005 (IDH-wt vs IDH-mut 1p19q-ret), p=0.001 (IDH-wt vs IDH-mu…	-	1. ADCmean(VOItum): 1201(x10−6 mm2/s) 2. Whole tumour ADCratio: 1.65 3. PACS_ADCratio Obs 1: 1.83 4. PACS_ADCratio Obs 2: 1.76	1. ADCmean(VOItum): 83% 2. Whole tumour ADCratio: 80% 3. PACS_ADCratio Obs 1: 86% 4. PACS_ADCratio Obs 2: 86%	1. ADCmean(VOItum): 86% 2. Whole tumour ADCratio: 92% 3. PACS_ADCratio Obs 1: 100% 3. PACS_ADCratio Obs 2: 91%	1. ADCmean(VOItum): 0.85 2. Whole tumour ADCratio: 0.86 3. PACS_ADCratio Obs 1: 0.93 4. PACS_ADCratio Obs 2: 0.88
Thust SC et al. 2021	To compare volumetric and regional ADC measurement techniques for glioma genotyping with a focus on IDH status prediction.	283 (WHO II and III) (IDH-wt = 79, IDH-mut 1p19q-ret = 104, IDH-mut 1p19q-codel = 100)	Median 30, IQR 33-53. 164M, 119F	II,III	IDH	1.5T, 3T. DWI. b=0,1000.	Contralateral normal appearing centrum semiovale region.	3, ICC for ROI measurements 0.83-0.96, ICC for VOI measurements 0.97-0.98	ROI and VOI Regional ADC measurements: 3, small, 30-40mm2 ROIs placed in visually perceived lowest ADC portions of glioma, remaining in solid component. ADCmean: 1 large ROI placed on largest axial tumour cross section. Calcium, cysts, haemorrhage, vessels avoided from ROIs. VOI: whole tumour segmentation incorporating entire T2-weighted signal abnormality.	ADCmean, ADCmin, rADCmean. rADCmin.	ADCmean, ADCmin, rADCmean, rADCmin	ROI ADCmin, ROI rADCmin, ROI ADCmean, and ROI rADCmean significantly differed between IDH-wt, IDH-mut 1p19q-ret, and IDH-mut 1p19q-codel groups (p<0.001). VOI ADCmean and VOI rADCmean differed between the molecular groups (P<0.001). VOI ADCmin and VOI rADCmin differed between IDHwt and IDHmut/1p19qcodel tumours (P=0.003 and P<0.001) No significant difference in VOI ADCmin or VOI rADCmin was shown…	p<0.001	-	1. VOI ADCmin 0.81 (x10-3 mm2/s) 2. VOI rADCmin 1.08 3. VOI ADCmean 1.19 (x10-3 mm2/s) 4. VOI rADCmean 1.60 5. ROI ADCmin 1.07 (x10-3 mm2/s) 6. ROI rADCmin 1.40 7. ROI ADCmean 1.34 (x10-3 mm2/s) 8. ROI rADCmean 1.75	1. VOI ADCmin 68.4% 2. VOI rADCmin 68.4% 3. VOI ADCmean 77.2% 4. VOI rADCmean 86.8% 5. ROI ADCmin 82.3% 6. ROI rADCmin 85.5% 7. ROI ADCmean 84.8% 8. ROI rADCmean 86.8%	1. VOI ADCmin 60.3% 2. VOI rADCmin 61.3% 3. VOI ADCmean 64.2% 4. VOI rADCmean 60.8% 5. ROI ADCmin 61.3% 6. ROI rADCmin 62.3% 7. ROI ADCmean 60.3% 8. ROI rADCmean 62.3%	1. VOI ADCmin 0.68 (0.61-0.75) 2. VOI rADCmin 0.72 (0.66-0.79) 3. VOI ADCmean 0.78 (0.72-0.84) 4. VOI rADCmean 0.82 (0.76-0.88) 5. ROI ADCmin 0.79 (0.73-0.85) 6. ROI rADCmin 0.81 (0.76-0.86) 7. ROI ADCmean 0.81(0.75-0.86) 8. ROI rADCmean 0.83 (0.78-0.88)
Uetani H et al. 2023	To investigate the most useful clinical and MRI parameters for differentiating IDH mut and wt glioblastomas.	327 WHO IV. (IDH wt = 306, IDH mut = 21)	Mean 65, Range 24-89 194M, 133F	IV	IDH	1.5T, 3T. DWI, single shot spin-echo echo planar sequence. b=0,800,2000.	None	2, Mean ADC ICC 0.532, Min ADC ICC 0.598.	ROI 4 or more circular ROIs placed within solid tumour, targetting regions with relatively low ADC. Necrosis, haemorrhage, vessels avoided.	ADCmean ADCmin	ADCmean, ADCmin	No significant association noted between mean ADC and minimum ADC with IDH mutation status on univariate analysis (p>0.05). - Mean ADC Reader 1: Cutoff value ≥1.014, Sensitivity 55.0%, Specificity 70.3%, Accuracy 69.3%, AUC 0.548 (0.383–0.712). - Mean ADC Reader 2: Cutoff value≥0.976, Sensitivity 85.0%, Specificity 40.7%, Accuracy 43.5, AUC 0.61 (0.486–0.734). - Min ADC Reader 1: Cutoff value ≥1.…	p>0.05	1. Observer 1 Mean ADC, OR 2.271 (0.480–10.75), p=0.301. 2. Observer 2 Mean ADC, OR 1.892 (0.528–6.777), p=0.327. 3. Observer 1 Min ADC, OR 1.604 (0.204–12.593), p=0.653. 4. Observer 2 Min ADC, OR 1.246 (0.231–6.720), p=0.798.	1. Observer 1, Mean ADC, ≥1.014 (x10−3 mm2/s) 2. Observer 2, Mean ADC, ≥1.014 (x10−3 mm2/s) 3. Observer 1, Min ADC, ≥0.976 (x10−3 mm2/s) 4. Observer 2, Min ADC, ≥0.866 (x10−3 mm2/s)	1. Observer 1, Mean ADC, 55.0% 2. Observer 2, Mean ADC, 85.0% 3. Observer 1, Min ADC, 45.0% 4. Observer 2, Min ADC, 75.0%	1. Observer 1, Mean ADC 70.3% 2. Observer 2, Mean ADC 40.7% 3. Observer 1, Min ADC 74.7% 4. Observer 2, Min ADC 45.9%	1. Observer 1, Mean ADC, 0.548 (0.383–0.712) 2. Observer 2, Mean ADC, 0.61 (0.486–0.734) 3. Observer 1, Min ADC, 0.533 (0.364–0.701) 4. Observer 2, Min ADC, 0.539 (0.412–0.665)
Villanueva-Meyer JE et al. 2018	To identify MRI markers predictive of IDH mutational status in grade II diffuse gliomas (DGs) and evaluate the complementary roles of MRI features and IDH mutational status to better predict outcomes for these patients.	100 WHO II. (IDH-wt = 22, IDH-mut = 65)	IDH-wt Median 58. IDH-mut Median 41. Sex NS	II	IDH	3T. DWI. b=1000.	CNAWM.	2, ICC for ADC values = 0.71-0.91. ADCmin ICC = 0.91. Does not specify ICC for ADCmean and ADCmax.	VOI ROIs placed on to deliniate tumour on all axial tumour slices. Individual ROI values were weighted by ROI area to calculate the average of the mean ADC from the entirety of the tumour. Necrosis, cysts, haemorrhage, vessels avoided	ADCmin	ADCmin	ADCmin, ADCmean, and ADCmax were significantly lower in IDH-wt grade II diffuse gliomas compared to IDH-mut grade II diffuse gliomas (p<0.001). ADCmin, ADCmean, and ADCmax (threshold values ≤0.9 x10−3, 1.28 x10−3, and 1.75 x10−3 mm2/s) were independent predictors of IDHwt status. - ADCmin: AUC value 0.905 (0.830–0.954), cut off <0.9 x10-3, sens 91%, spec 76% for IDH wt status. ADCmin <0.9x10-3 co…	p<0.001	-	0.9 (x10-3 mm2/s)	0.91	0.76	0.905 (0.830–0.954)
Wasserman JK et al. 2015	To determine whether pathological and/or radiological variables exist that can reliably distinguish IDH1-R132H-positive from IDH1-R132H-negative tumours and to identify variables associated with early mortality.	37 WHO III. (Anaplastic astrocytoma = 28: IDH R132H-mut = 12, IDH-wt = 16. Anaplastic oligoastrocytoma = 9: IDH R132H-mut =6, IDH-wt =3)	Mean 68, Range 20-81. 16M, 21F	III	IDH	1.5T, 3T. DWI. b=0,500,1000.	None	1	ROI Small ROI (25mm2) placed in region of lowest apparent ADC, by visual inspection, to determine ADCmin values.	ADCmin	ADCmin	IDH1-R132 mut tumours demonstrated significantly higher ADCmin vs wt tumours (p=0.016). - ADCmin: Cut off >/= 0.950x10-3 mm2/s, sens 76.9%, spec 65.2%, AUC 0.711 (o.534-0.887), p=0.033).	0.033	-	0.950 (x10-3 mm2/sec)	0.769	0.652	0.711 (0.534-0.887)
Xie Y et al. 2021	To compare the efficacy of parameters from multiple diffusion magnetic resonance imaging for prediction of IDH1 genotype and assessment of cell proliferation in gliomas.	91 (WHO II = 27, WHO III = 20, WHO IV = 43) (IDH-wt = 49, IDH-mut = 41)	IDH-mut Median 53, IQR 46.5-58. IDH-wt Median 41, IQR 34.75-50.25. 48M, 43F	II,III,IV	IDH	3T. DWI. b=0,1000.	None	2, Consensus	ROI 3-6 ROIs manually placed in solid part of tumour parenchyma (defined as contrast enhancing areas on T1WI, if no enhancement then the area of abnormal signal on T2FLAIR and T2FSE). The minimum ADC from each ROI was to calculate tumour ADC values. Calcification, cysts, haemorrhage, oedema, necrosis excluded.	ADCmin	ADCmin	WHO II and III tumours: IDH1-wt, WHO II and III, tumours showed significantly lower ADC than IDH1-mut tumours (P < 0.05). - ADC, AUC 0.751, Sens 59.38, Spec 93.33, Cut off 1.084. WHO IV tumours: - No significant difference found between diffusion imaging parameters.	p<0.05	See results	1.084 (x10−3 mm2/s)	0.5938	0.9333	0.75
Xing Z et al. 2019	To evaluate the contribution of DWI and DSC-PWI in the enhancing and peri-enhancing region for discriminating IDH genotypes, and the diagnostic values of combining two techniques in the peri-enhancing region compared with those in the enhancing region.	75 WHO IV. (IDH-wt = 65, IDH-mut = 10)	IDH-mut Mean = 40.70+/-10.77. IDH-wt Mean = 52.23+/-12.71. 41M, 34F	IV	IDH	3T. DWI, spin-echo echo-planar sequence. b=0,1000.	CNAWM	2, rADCmin-t ICC = 0.850, rADCmin-p ICC = 0.796	ROI At least 5 non overlapping ROIs placed in the solid enhancing portion of tumour; mean value of the ROI of the lowest ADC value was used as ADCmin-tumour (ADCmin-t). 5 ROIs placed in the peri-tumoural, nonenhancing region; mean value of the ROI of the lowest ADC value was used as ADCmin-peritumoural region (ADCmin-p). Necrosis, cysts, haemorrhage, vessels avoided.	rADCmin	rADCmin	rADCmin-t values were significantly higher in IDHwt than IDHmut GBM (p=0.042). - AUC 0.703, cut off 0.98, Sens 90%, Spec 55.93%, PPV 25.7%, NPV 97.10%. No significant difference noted in rADCmin-p values.	0.042	-	0.98	0.9	0.5593	0.703
Xiong J et al. 2016	To explore the correlations of cMRI and DTI values with the 1p/19 codeletion and IDH mutations in oligodendroglial tumours.	84 (WHO II = 50, WHO III = 34) (IDH-mut = 67, IDH-wt = 17, 1p19q-codel = 60, 1p19q-ret = 24)	Mean 41.5, Range 24-60. 40M, 44F	II,III	IDH, 1p19q	3T. DTI, single-shot echo planar imaging sequence. b=1000.	Contralateral normal posterior limb of internal capsule.	2, ICC values NS. All intra-observer measurements reported as being within 95% limits of agreement.	ROI. 4-6 ROIs placed in solid tumour. The lowest ADC from the ROIs drawn by the two observers was averaged and used as the as the minimum ADC value. Calcification, cysts, necrosis, haemorrhage avoided.	ADCmin, nADCmin	ADCmin, rADCmin	No significant difference in minADC and rmADC values between 1p19q-codel and 1p19q-ret tumours (p=0.259, p=0.315). - rmADC, cut off 1.13, AUC 0.63, Sens 62.3%, Spec 70.0%, PPV 83.7%, NPV 42.9%. MinADC and rmADC values were significantly greater in IDH-mut tumours than IDH-wt tumours (p=0.001, p=0.002). - Minimal ADC, cut off 0.85, sens 77.8%, spec 81.2%, PPV 94.2%, NPV 48.0%, AUC 0.82 - RmADC, cu…	IDH, minADC: p=0.001 IDH, rmADC: p=0.002 1p19q, rmADC: p=0.315	-	IDH, minADC: 0.85 IDH, rmADC: 1.19 1p19q, rmADC: 1.13	IDH, minADC: 77.8% IDH, rmADC: 79.4% 1p19q, rmADC: 62.3%	IDH, minADC: 81.2% IDH, rmADC: 81.2% 1p19q, rmADC: 70.0%	IDH, minADC: 0.82 IDH, rmADC: 0.83 1p19q, rmADC: 0.63
Xiong J et al. 2016	To assess whether DTI metrics could aid the noninvasive detection ofI DH mutations and their correlations with tumor proliferation and microvascular density (MVD) in oligodendroglial tumours.	90 ( WHO II = 54, WHO III = 36). (IDH-mut = 67, IDH-wt = 23) (Oligodendroglioma = 29, Anaplastic oligodendroglioma = 24, Oligoastrocytoma = 25)	WHO II Mean 40+/-10. WHO III Mean 46+/-11 42M, 38F	II,III	IDH	3T. DTI, single-shot echo planar imaging. b=1000.	Contralateral normal posterior limb of internal capsule	2, ICC values NS. All intra-observer measurements reported as being within 95% limits of agreement.	ROI 4-6 ROIs placed on lowest visually perceived ADC regions within solid parts of tumours. Average ADC of the ROIs used as Minimal ADC. ROIs also placed in peritumoural region to calculate peritumoural ADC. Calcification, Cysts, haemorrhage, necrosis avoided.	ADCmin rADCmin	ADCmin, rADCmin	Minimal ADC and Ratio of minimal ADC (rmADC) values were significantly higher in IDH1/2-mut than IDH1/2-wt tumours (p=0.018 and 0.016). Minimal ADC and rmADC values were shown to be significantly higher in IDH1/2mut than IDH1/2wt tumours across the subgroups of oligodendroglioma, anaplastic oligodendroglioma, anaplastic oligoastrocytoma. ROC analysis of ADC in the prediction of IDH1/2 mutations a…	MinADC p=0.018 rmADC p=0.016	-	MinADC: 0.81 (x10−3 mm2/s) rmADC 1.19	MinADC 78.7% rmADC 80.9%	MinADC 79.2% rmADC 76.9%	MinADC 0.77 rmADC 0.80
Yang X et al. 2021	To explore whether cMRI, DWI, SWI and DSC-PWI can predict 1p/19q codeletion status of IDH-mutant LGGs.	142 (WHO II and III. Breakdown not provided.) (IDH-mut 1p19q-codel = 73, IDH-mut 1p19q-ret = 69)	IDH-mut 1p19q ret: Mean 38.74+/-10.09. IDH-mut 1p19q-codel: Mean 44.94+/-10.24. 80M, 62F	II,III	1p19q	3T. DWI, spin-echo echo-planar sequence. b=0,1000.	CNAWM	2, Consensus	ROI. At least 5 ROIs placed in solid tumour. ROI with lowest mean ADC used as ADCmin. Avoided cysts, haemorrhage, necrosis.	rADCmin	rADCmin	IDH-mut 1p19q-ret LGGs had higher rADCvalues than IDH-mut 1p19q-codel LGGs (p<0.001). ROC analysis of rADC: Sens 76.71%, Spec 52.17%, PPV 88.30%, NPV 67.30%, AUC 0.71 (0.60-0.79).	rADC: p<0.001	-	NS	rADC: 88.3%	rADC: 52.17%	rADC: 0.71 (0.60-0.79)
Zhang H et al. 2024	To assess the diagnostic utility of clinical magnetic resonance spectroscopy and diffusion-weighted imaging in distinguishing between histological grading and isocitrate dehydrogenase (IDH) classification in adult diffuse gliomas.	247 (WHO II = 76, WHO III = 66, WHO IV = 105) (IDH-wt = 125, IDH-mut = 122)"	Mean 46.96+/-13.92, Range 19-85 141M, 106F	II,III,IV	IDH	1.5T, 3T. DWI.	None	2, ICC >0.85 for all parameters.	ROI ROI placed on largest axial tumour slice. Mean ADC recorded. Calcification, cysts,haemorrhage, necrosis, and vessels avoided.	ADCmean	ADCmean	ADCmean cut off of <9.22 distinguished IDH mutation with an AUC of 0.81, sensitivity of 77.8%, and specificity of 78.0%.	p<0.001	-	9.22x10^2	0.778	0.78	0.81
